# Supplementary material for: Survival Outcomes in Sinonasal Mucosal Melanoma: Systematic Review and Meta-Analysis
Source: J Pers Med. 2024 Nov 26;14(12):1120. doi: 10.3390/jpm14121120 (PMC11678336; doi:10.3390/jpm14121120)
Supplement: Supplementary file 1 [file jpm-14-01120-s001.zip]

Archive with 6 entries (6 files):
- FigureS1.png
- FigureS2.png
- FigureS3.png
- SUPPLEMENTARY FIGURE LEGENDS.pdf
- Supplementary File S1.xlsx
- Supplementary File S2.pdf
