# Supplementary material for: Survival Outcomes in Sinonasal Mucosal Melanoma: Systematic Review and Meta-Analysis
Source: J Pers Med. 2024 Nov 26;14(12):1120. doi: 10.3390/jpm14121120 (PMC11678336; doi:10.3390/jpm14121120)
Supplement: Supplementary file 1 [file jpm-14-01120-s001.zip › Supplementary File S1.xlsx]

## Sheet: Articles_reasonforexclusion
Autor	Year	Reason
Ajmani et al.	2017	National Cancer Database US
Amit et al.	2018	More recent study or larger sample size by same authors
Amit et al. (BJC)	2017	More recent study or larger sample size by same authors
Amit et al.(JNeurolS)	2017	More recent study or larger sample size by same authors
Brandwein et al.	1997	Not sufficient clinical data
Cao et al.	2017	Not sufficient clinical data
Caspers et al.	2018	More recent study or larger sample size by same authors
Chraybi et al.	2013	Not sufficient clinical data
Colombino et al.	2019	Not sufficient clinical data
Dauer et al.	2008	More recent study or larger sample size by same authors
Díaz-Molina et al.	2008	More recent study or larger sample size by same authors
Ding et al.	2022	SEER database
Elsamna et al.	2021	National Cancer Database US
Farber et al.	2019	National Cancer Database US
Flukes et al.	2020	More recent study or larger sample size by same authors
Franchi et al.	2006	More recent study or larger sample size by same authors
Freiberger et al.	2019	More recent study or larger sample size by same authors
Gal et al.	2011	SEER database
Ganti et al.	2019	National Cancer Database US
Gras-Cabrerizo et al.	2015	More recent study or larger sample size by same authors
Grunmuller et al.	2016	Not sufficient clinical data
Guo et al.	2022	More recent study or larger sample size by same authors
Iyoha et al.	2024	More recent study or larger sample size by same authors
Jangard et al.	2015	Not sufficient clinical data
Jangard et al.	2013	Not sufficient clinical data
Johnson et al.	2022	More recent study or larger sample size by same authors
Khan et al.	2014	SEER database
Kim et al.	2008	More recent study or larger sample size by same authors
Kim et al.	2018	Not sufficient clinical data
Kimura et al.	2023	More recent study or larger sample size by same authors
Klebaner et al.	2020	National Cancer Database US
Koivunen et al.	2012	More recent study or larger sample size by same authors
Konunthula et al.	2017	National Cancer Database US
Lansu et al.	2017	More recent study or larger sample size by same authors
Ledderose et al.	2022	More recent study or larger sample size by same authors
Ledderose et al.	2015	More recent study or larger sample size by same authors
Ledderose et al.	2024	More recent study or larger sample size by same authors
Liu et al.	2012	More recent study or larger sample size by same authors
Liu et al.	2017	More recent study or larger sample size by same authors
Lombardi et al.	2016	More recent study or larger sample size by same authors
Low et al.	2020	More recent study or larger sample size by same authors
Maurer et al.	2023	More recent study or larger sample size by same authors
Meng et al.	2014	More recent study or larger sample size by same authors
Moreno et al.	2010	More recent study or larger sample size by same authors
Pandrangi et al.	2023	More recent study or larger sample size by same authors
Roth et al.	2010	More recent study or larger sample size by same authors
Samstein et al.	2016	More recent study or larger sample size by same authors
Sayed et al.	2017	More recent study or larger sample size by same authors
Scheuleer et al.	2023	More recent study or larger sample size by same authors
Shi et al.	2010	Not sufficient clinical data
Stanimirov et al.	2015	More recent study or larger sample size by same authors
Swegal et al.	2014	Not sufficient clinical data
Temmermand et al.	2022	SEER + EUROCARE database
Thompson et al.	2003	The origin of the patients cannot be determined
Tsushima et al.	2024	More recent study or larger sample size by same authors
Turri-Zanoni et al.	2013	More recent study or larger sample size by same authors
Vandenhende et al.	2012	Not sufficient clinical data
Wroblewska et al.	2019	Not sufficient clinical data
Xu et al.	2020	Not sufficient clinical data
Yang et al.	2022	SEER database
Yin et al.	2022	More recent study or larger sample size by same authors
Yin et al.	2018	More recent study or larger sample size by same authors
Zhu et al.	2018	More recent study or larger sample size by same authors
Zhu et al.	2016	More recent study or larger sample size by same authors
Zou et al.	2018	More recent study or larger sample size by same authors
